# Supplementary material for: Genomic Surveillance of Rabies Virus in Georgian Canines
Source: Viruses. 2023 Aug 24;15(9):1797. doi: 10.3390/v15091797 (PMC10537093; doi:10.3390/v15091797)
Supplement: Supplementary file 1 [file viruses-15-01797-s001.zip]

Archive with 2 entries (2 files):
- Supplementary Figures S1-S4-BCS edits.pdf
- Supplementary_tables-BCS confirmed.pdf
